# Supplementary material for: Vitamin D upregulates the macrophage complement receptor immunoglobulin in innate immunity to microbial pathogens
Source: Commun Biol. 2021 Mar 25;4:401. doi: 10.1038/s42003-021-01943-3 (PMC7994403; doi:10.1038/s42003-021-01943-3)
Supplement: Supplementary file 4 — Supplementary Data 1 [file 42003_2021_1943_MOESM4_ESM.xlsx]

## Sheet: Supp Fig 2b
	1,25D				1,25D + anti-CRIg
CR3	100	100	100	100	214.57	141.405	129.82	160.55

## Sheet: Supp Fig 2a
	Untreated			1,25D
No blocking	1383	1581	1456	8581.3	6173.3	7166.3
Isotype	1306	1499	1565	7562.3	6424.3	7477.3
6H8	1391	1422	1340	4596.3	6283.3	7023.3
3C9	1275	1367	1383	8960.3	5023.3	7822.3

## Sheet: Fig 4d
Control	Pam3CSK4
1	1.54
1	4.42
1	3.19
1	1.25

## Sheet: Fig 4c
Control	Pam3CSK4	25D	25D + Pam3CSK4
1	0.581	1.983	3.4295
1	0.41573	4.4151	8.0426
1	1.716	1.1493	2.532
1	0.64038	0.63282	4.661

## Sheet: Fig 4b
Control	Pam3CSK4	25D	25D + Pam3CSK4
1	2.87	1.45	9.46
1	3.52	0.99	6.53
1	4.35	0.82	18.58

## Sheet: Fig 3b
Control	1,25D
1	2.172
1	1.3481
1	2.5188

## Sheet: Fig 3a
Control	1,25D
1	8.64
1	14.58
1	6.87
1	10.78

## Sheet: Fig 2e.2
Control	1,25D
35	59
24	60
49	81

## Sheet: Fig 2e.1
Control	1,25D
2.9	3.9
2.4	3.9
3.5	5.4

## Sheet: Fig 2d
Control	1,25D
1642	25805
7877	20424
10133	15856
4091	8543

[truncated: 9 more sheets: Fig 2c, Fig 2b, Fig 2a, Fig 1e, Fig 1d, Fig 1c.2, Fig 1c.1, Fig 1b, Fig 1a]
